# Supplementary material for: Preliminary Study of the Characterization of the Viable but Noncultivable State of Yersinia enterocolitica Induced by Chloride and UV Irradiation
Source: Microorganisms. 2024 Aug 28;12(9):1778. doi: 10.3390/microorganisms12091778 (PMC11434376; doi:10.3390/microorganisms12091778)
Supplement: Supplementary file 1 [file microorganisms-12-01778-s001.zip]

Archive with 1 entries (1 files):
- microorganisms-3174390-supplementary.pdf
